# Supplementary material for: A Novel Protein–Protein Interaction between RSK3 and IκBα and a New Binding Inhibitor That Suppresses Breast Cancer Tumorigenesis
Source: Cancers (Basel). 2021 Jun 14;13(12):2973. doi: 10.3390/cancers13122973 (PMC8231827; doi:10.3390/cancers13122973)
Supplement: Supplementary file 1 [file cancers-13-02973-s001.zip]

Archive with 1 entries (1 files):
- cancers-1186035-supplementary.pdf
